# Supplementary material for: Combating inconsistent evaluation of intra-tumor immune status by a novel transcriptomic signature in hepatocellular carcinoma
Source: Signal Transduct Target Ther. 2023 Feb 10;8:61. doi: 10.1038/s41392-022-01262-x (PMC9911634; doi:10.1038/s41392-022-01262-x)
Supplement: Supplementary file 2 — Supplementary Table S1 [file 41392_2022_1262_MOESM2_ESM.xlsx]

## Sheet: Table S1
Table S1 Clinical information of included patients
id	Gender	Sample number (tumor)	Age (year)	Tumor size (cm)	Differentiation	TNM stage	AFP (ng/ml)	HBsAg	HBsAb	HBeAg	HBeAb	HBcAb	HBV-DNA (IU/ml)
T02	Female	6	86	6.5	Median	Stage IB	44.8	-	-	-	+	+	<20
T04	Male	4	83	4.5	Median	Stage IB	4.59	+	-	-	+	+	<20
T05	Male	4	47	7	High	Stage II	8029	+	-	+	-	+	76700
T06	Male	5	57	7	Median	Stage IVA	31232	+	-	-	+	+	36
T07	Male	4	57	5	Median	Stage IB	45.8	+	-	-	+	+	261000
T08	Male	5	54	7	Median	Stage IB	25.6	+	-	-	+	+	995000
T09	Male	5	27	4	Median	Stage IB	36.1	+	-	-	+	+	<20
T10	Male	6	58	6	Median	Stage IB	60500	+	-	+	-	+	113000
T11	Male	4	37	4	Median	Stage IB	63.8	+	-	-	+	+	22.6
T13	Male	10	54	11	Low	Stage IIIB	101	+	-	-	+	+	248
T14	Male	3	57	3.5	Median	Stage IIIA	164	+	-	-	+	+	42.7
T16	Male	4	58	8	Median	Stage IVA	13	-	+	-	-	+	<20
T17	Male	5	54	6	Median	Stage IVA	33533	+	-	-	+	+	53200
T18	Female	10	42	12.5	Low	Stage IIIB	1993	+	-	-	+	+	476
