# Supplementary material for: Combating inconsistent evaluation of intra-tumor immune status by a novel transcriptomic signature in hepatocellular carcinoma
Source: Signal Transduct Target Ther. 2023 Feb 10;8:61. doi: 10.1038/s41392-022-01262-x (PMC9911634; doi:10.1038/s41392-022-01262-x)
Supplement: Supplementary file 3 — Supplementary Table S2 [file 41392_2022_1262_MOESM3_ESM.xlsx]

## Sheet: Table S2
Table S2 IHS of each protein coding gene
id	IHS
LGR5	0.0756145
SLCO1B3	0.08545
FAM50B	0.0898397
IGF2BP1	0.0914497
TNFRSF19	0.0931811
RPS4Y1	0.0987491
GSTM1	0.0999165
AQP9	0.101033
MRGPRF	0.106009
ZIC1	0.107244
SLC22A11	0.110175
GLUL	0.111268
EPCAM	0.112666
HKDC1	0.114668
SALL4	0.114836
GPR88	0.119073
FBLL1	0.119908
ALPK3	0.121566
ZFP92	0.12386
RHBG	0.124701
MSI1	0.12488
PRR15	0.125983
FAM3B	0.127156
C3orf14	0.127694
LRRC1	0.128536
ELFN2	0.128557
MAGEA6	0.129999
UBE2QL1	0.131509
IRF6	0.132577
TRIM71	0.132654
GNPDA1	0.13528
HAL	0.135602
MAGEA3	0.137067
PNMA3	0.13709
ALDH3A1	0.137425
ARID3A	0.138271
BICC1	0.138837
SLC7A10	0.138982
CTAGE4	0.140319
TTC9	0.140599
SIRT5	0.141868
UPB1	0.142762
CCNE1	0.144536
TMEM151A	0.144668
RIMS3	0.144713
KANK4	0.145676
LIN7A	0.146249
GUCY2C	0.146372
LONRF2	0.147145
PON1	0.147159
SNRPN	0.147464
DNASE2	0.147689
DCDC2	0.147964
SRC	0.148117
SERP2	0.148249
CNOT11	0.148807
IGSF1	0.149197
PTK7	0.149674
GSTO2	0.150248
NOTUM	0.151143
TRIM50	0.151164
PARVB	0.151484
S100A14	0.152351
MYBL2	0.152648
CYP3A5	0.152816
MAL2	0.152904
IGHMBP2	0.153657
FOXD2	0.153828
GNG4	0.154233
SLC13A3	0.154719
FLVCR1	0.154911
ARHGEF35	0.155597
ERAP2	0.155659
AXIN2	0.156111
OCIAD2	0.156542
C8B	0.156755
ACSL6	0.156906
ZNF813	0.157196
EZH2	0.157343
TYRO3	0.157374
ALDOB	0.157814
TTC22	0.157922
STK32C	0.157954
DKK1	0.158066
SGCE	0.158297
GSTT2B	0.158455
MISP	0.158505
EIF5A2	0.158685
SLC2A2	0.158698
HIC2	0.158847
ITIH4	0.159338
WDR59	0.159421
UBE2L3	0.159792
SLC28A1	0.160153
GPC5	0.160166
STRIP2	0.160547
UGT1A10	0.160716
GREM2	0.16072
SLC4A2	0.160845
ZBTB38	0.161779
MST1R	0.162414
TMEM201	0.162634
RFPL4B	0.162828
MLLT11	0.163155
CTAGE8	0.163202
C1QTNF3	0.163406
PRKAA2	0.163993
FBXO41	0.164081
EPHA1	0.16428
GPAM	0.164315
AFP	0.164521
HTR1D	0.164783
BCORL1	0.165478
MME	0.165566
CIB2	0.165799
SOAT2	0.165805
RGMB	0.166249
VEGFB	0.166392
CNTNAP2	0.166603
EPS8L2	0.167008
CYP3A43	0.167844
G6PD	0.168073
EPHX1	0.168137
TTBK1	0.168565
ADH1B	0.168614
PRAME	0.168762
ARNTL	0.168783
FAM118A	0.169067
TMEM74	0.169112
OTX1	0.169516
COCH	0.169565
SLC2A6	0.16991
ARHGEF16	0.170393
ISX	0.170568
ANKS6	0.170591
FLYWCH2	0.170618
HIST1H2BN	0.170732
MAGED1	0.171171
AZGP1	0.171312
C4BPA	0.171313
NQO1	0.171511
TCF7L1	0.171847
MAPK8IP2	0.17243
ENO1	0.172441
TSPYL2	0.172672
BAK1	0.172687
PRSS8	0.172698
MICB	0.17297
CCDC28B	0.172975
NDN	0.173041
TMC4	0.173092
NPIPB15	0.173506
DSTYK	0.173551
ATXN7L1	0.174183
SLC12A9	0.174471
HSD11B1	0.174683
SPINT1	0.174823
SGPP2	0.17504
ENHO	0.175363
B4GALNT1	0.175633
THAP8	0.175753
PPIE	0.175774
KLF9	0.175991
CLDN19	0.176408
TRIM35	0.176698
DYNLT1	0.1774
CYP1A2	0.177465
BIK	0.177558
MAGED4	0.17777
PRKX	0.178032
LURAP1L	0.178175
MUC15	0.178201
H2AFY2	0.178592
UNC119B	0.17865
WASF3	0.178662
CSRP1	0.179131
SYT7	0.17959
SH3BP1	0.179634
CFHR1	0.179725
CYP4F22	0.179998
PATZ1	0.18008
MAGED4B	0.180248
NTN1	0.180321
AAAS	0.180375
FAM83G	0.180414
HIST1H2AG	0.180558
ACHE	0.180612
MAGEA12	0.180661
PUSL1	0.180735
GPR180	0.180778
CTAGE6	0.18109
RABEPK	0.181283
PGLYRP2	0.181745
ENPP6	0.182057
CTNND2	0.182129
BEX2	0.182357
WDR13	0.182401
SGK1	0.182569
VPS37B	0.182574
ABCA6	0.182843
PLGLB1	0.182894
MPP7	0.18295
ENAH	0.183028
PON3	0.183056
F11	0.183538
BAMBI	0.183727
PLCE1	0.18382
TPCN2	0.18386
UPK3A	0.184123
RNF43	0.184124
CDC20	0.184219
HEPACAM	0.18435
ARHGEF5	0.184955
GLDC	0.184967
SLC36A4	0.18498
JMY	0.185047
NKD1	0.185099
PWWP2B	0.185109
AKR7A3	0.185167
FGFR2	0.185201
CHAF1B	0.185214
CHST10	0.185332
BEND3	0.185704
CYP3A7	0.186
METTL17	0.186017
AVPR1A	0.186085
CHKA	0.186087
TBX3	0.186208
PPM1H	0.186298
SCPEP1	0.186307
SSX1	0.186417
BCO2	0.186471
C9orf152	0.186706
SLC45A3	0.186832
COLCA2	0.187004
IFT74	0.187082
SLC5A12	0.187091
CBX2	0.187114
HRG	0.187156
CCL20	0.187168
IL20RB	0.1872
TMEM150B	0.187239
ZNF184	0.187295
SLC35G1	0.187543
C17orf97	0.187661
CFHR2	0.187801
RANBP17	0.187859
MFSD2A	0.187926
UNC119	0.187929
IGF2BP3	0.188003
FADD	0.188023
HEXA	0.188279
SQSTM1	0.188285
DNAJA2	0.188343
BAIAP2L1	0.188555
DAAM1	0.188614
GPC1	0.188681
NPIPA5	0.188727
MAMLD1	0.188779
ZNF71	0.189353
PRKCZ	0.18946
MT1E	0.189816
MT1X	0.1899
NDEL1	0.190228
ZNRF3	0.190416
ZNF296	0.190569
OSBP2	0.190599
NAALADL1	0.190657
ZNF14	0.190783
ANXA2	0.190849
RAB34	0.19092
WLS	0.190976
SLC35G2	0.190979
PIP4K2A	0.1912
RSAD2	0.191231
GCK	0.191445
SFN	0.191529
CMC4	0.191751
TRIP13	0.191775
MT1A	0.191787
TRIM13	0.191807
NFIB	0.191939
ZMAT1	0.191941
PYROXD2	0.192099
NR1I2	0.192228
SULT1B1	0.192284
AMDHD1	0.192365
RENBP	0.192373
EZR	0.192736
AFM	0.192754
CDCA7	0.192965
SAMD1	0.193255
LZTS2	0.193544
MED15	0.193582
ENPP5	0.193742
SYTL4	0.193957
ACSS1	0.194185
ACE2	0.194196
CYP2C8	0.19425
STC2	0.194392
CYP2E1	0.194439
PKN3	0.194444
FAM8A1	0.19453
PRSS3	0.194563
CDCA2	0.194646
CS	0.194716
CDADC1	0.194791
SERPINC1	0.194924
ZYX	0.194935
RAB32	0.194982
CTAGE9	0.195083
GNMT	0.195176
MAPK13	0.195191
SLCO4C1	0.195259
PFKFB4	0.19527
FLNC	0.195422
PSEN2	0.195425
IKBKE	0.195604
PDCD2	0.195866
MEST	0.195951
GPX7	0.19596
MT1F	0.195987
POMGNT2	0.196061
RALGPS1	0.196126
MYCN	0.196157
SAE1	0.196205
CAMK1D	0.19621
BARX1	0.196262
RAB3IL1	0.196264
RBP4	0.196416
MTHFD1L	0.196421
ATOH8	0.196456
CLMN	0.196798
CTAGE15	0.196944
CHAD	0.196983
SNRPC	0.197113
FLCN	0.197191
EIF3E	0.197262
SLC43A3	0.197323
NPM1	0.197337
SLC23A1	0.197482
PODXL2	0.197496
CNNM1	0.19753
IFI6	0.197742
E2F1	0.197836
NIPAL2	0.197969
ANXA13	0.198007
ART4	0.198667
RAMP1	0.198798
LGI4	0.198822
SPSB2	0.198831
ABHD1	0.198917
CLDN2	0.19902
ADAMTS17	0.199037
LEFTY1	0.199068
RNF149	0.199177
FAM166A	0.199326
DQX1	0.199389
MRPL21	0.199395
EBF1	0.199403
ZNF124	0.199443
HS3ST3B1	0.199457
CYP4A22	0.199467
GMNC	0.1995
ELMO3	0.199671
SETDB2	0.199678
WDR76	0.19973
PPP1R13L	0.199775
IRX3	0.199793
PARP6	0.199978
AMER1	0.199991
RPL5	0.200168
PYCR1	0.200169
SLC1A1	0.200404
FANCE	0.200523
MYRIP	0.200532
MVB12A	0.200618
ABCA7	0.200693
GLYAT	0.200696
RHOF	0.200724
SLC22A12	0.200742
TAT	0.20075
SLC29A2	0.201082
SLC6A11	0.201104
ZNF518B	0.201141
STXBP1	0.201341
AASS	0.201344
RPL4	0.20136
C12orf49	0.201481
EIF3D	0.20151
CCT5	0.20156
PQLC2	0.201677
SHD	0.201696
CBX6	0.20196
CSPG5	0.202176
CAPN12	0.202219
ZNF436	0.20223
KIAA1522	0.202334
OSGEP	0.202345
GFOD1	0.202359
XDH	0.202417
PCBP2	0.202498
UBE2C	0.20268
FNDC5	0.202717
DMKN	0.202882
MAMDC4	0.202986
KCNMB3	0.203042
TTPA	0.203078
BOP1	0.203161
C1QL1	0.203246
HPS1	0.203662
NEURL3	0.203771
PARP2	0.203835
CDCA5	0.203909
CBWD5	0.203922
TRNP1	0.203982
C5orf63	0.203985
ENPP3	0.204129
SCNN1D	0.204133
KAZALD1	0.204215
DRG1	0.20432
NEK3	0.204364
AHCY	0.204497
NUGGC	0.204595
FNDC4	0.204705
GNAZ	0.204726
FBXO31	0.204758
SLC25A33	0.204841
MAST2	0.204896
COG3	0.204928
SPX	0.204936
CDHR2	0.204954
PSMC2	0.205013
TKT	0.205035
TMED8	0.205078
ZNF83	0.205085
ADRA2C	0.205114
TM4SF20	0.205195
CFHR4	0.205444
NFATC4	0.205477
UGT2A3	0.205609
PDK1	0.205776
PHF13	0.205839
CDC42BPG	0.206136
CFHR3	0.20617
IFI30	0.206185
ERICH5	0.20619
RPL22L1	0.2063
CCDC88C	0.206458
FLYWCH1	0.206516
FXYD1	0.206572
CES2	0.206983
CHD8	0.207101
GABRA3	0.207105
WDR62	0.207131
MT1H	0.207374
CSAG1	0.207408
SLC26A3	0.207465
RAP1GAP2	0.207711
TAPBP	0.207744
DNAH10OS	0.207751
SRSF9	0.207754
PMPCB	0.207896
SYP	0.207916
RFPL4A	0.207926
CCNF	0.207957
GLT1D1	0.207987
DHRS2	0.208031
RGL3	0.208033
PACSIN1	0.208084
ARPC1A	0.208105
DLAT	0.208131
FAM9B	0.208279
PDK4	0.208338
MIER2	0.208354
FAM198A	0.208362
FMO1	0.208485
RDH12	0.208492
DNAJA4	0.20854
AP1G2	0.208854
RAP2A	0.208858
MROH1	0.208987
TMEM185B	0.208999
HHAT	0.209058
PA2G4	0.209076
CBWD1	0.209197
BMF	0.209212
HOGA1	0.209243
C6orf48	0.209387
RAVER2	0.209398
SSBP1	0.209449
BAAT	0.209452
HOOK2	0.209462
SRI	0.209516
SMOC1	0.209526
PYCARD	0.209539
NUBPL	0.209598
PLOD3	0.209609
SKIDA1	0.209696
RWDD2A	0.209725
SLC30A10	0.209873
C16orf45	0.209879
SALL2	0.20992
FTL	0.210008
PLGLB2	0.210051
GRAMD4	0.210054
TENM1	0.210065
LMNB2	0.210085
TMED3	0.210205
SPINK1	0.210281
OAS1	0.210414
CENPM	0.210446
GSTK1	0.210485
UPP2	0.210543
CYP4A11	0.210587
RGS16	0.210655
DAO	0.21068
BCR	0.210737
EPHB2	0.210745
XAGE1B	0.210815
DSG2	0.210827
IGFALS	0.210917
APOF	0.210982
FAM110C	0.211096
XAGE1A	0.211122
NAMPT	0.211227
SLC2A9	0.211234
FZD1	0.211382
GSTM3	0.211395
VAMP1	0.211448
PKIB	0.211462
FOXO6	0.211512
C11orf80	0.211528
SRD5A3	0.211559
HIST1H3H	0.211594
LMF1	0.211609
NAPRT	0.211656
TRIP10	0.211675
TARBP1	0.211679
ANKRD9	0.211698
RGPD2	0.21181
ADSL	0.212014
CABYR	0.212161
ADRA1A	0.212229
SPRYD4	0.21243
YDJC	0.212474
WDHD1	0.212502
ATAD3C	0.212679
CYP2C18	0.212692
CHD3	0.212718
GLRX5	0.212807
SLC25A29	0.213004
CES4A	0.213105
RELN	0.21319
SLC25A3	0.213287
P4HTM	0.213327
SNX22	0.213353
EPPK1	0.213413
DSG1	0.213421
CRYAA	0.213618
TFDP1	0.213629
SLC17A4	0.213701
HYI	0.213986
C16orf95	0.213995
APOH	0.214035
NUPL2	0.214131
MED10	0.214287
TPX2	0.214319
FOXN4	0.214558
LRFN4	0.214587
PLA1A	0.214786
CNTNAP1	0.214791
F9	0.214896
CDKN1C	0.214937
OGDHL	0.214955
UBE2H	0.215014
CHD1L	0.215049
PRG4	0.21508
LSM2	0.215184
HIST1H2BD	0.21519
TROAP	0.215219
IFI44	0.215231
MSANTD4	0.215276
SH3YL1	0.215278
ARHGEF37	0.215305
C12orf56	0.215382
GNS	0.215491
RUSC1	0.215554
ABCA8	0.215931
RASL10B	0.215945
SHMT1	0.215965
KIF12	0.216129
PFKFB2	0.216136
BRSK1	0.216158
VSTM4	0.21624
TAF1D	0.216249
HSD17B6	0.216301
FAM151A	0.216305
ERICH6B	0.216369
TGIF1	0.216449
PACS2	0.216491
ATP1A1	0.216494
STIP1	0.216536
SOX12	0.216633
IPO8	0.216735
ZDHHC2	0.216759
EVL	0.216813
ANKRD1	0.216813
ALDH6A1	0.21692
SCRIB	0.217052
GANC	0.217088
ZNF710	0.217382
NYNRIN	0.21739
PAFAH1B3	0.217406
TMX4	0.217411
MRAP2	0.217444
PAK1	0.217462
COPG2	0.217465
EMP2	0.217478
TSPEAR	0.217536
CDT1	0.217551
FAM122B	0.217558
PER1	0.217565
P2RY6	0.217571
GYS2	0.2176
TTC39A	0.2176
LYNX1	0.217601
SLC25A5	0.217612
BBS2	0.217879
RORC	0.217907
TYW1B	0.217952
DDOST	0.218088
ZNF740	0.218149
LRRC8B	0.218298
SERPINA6	0.218305
PCYOX1L	0.218447
TMPRSS3	0.21863
OSGIN1	0.218716
VIL1	0.218748
RBM6	0.218942
CXCL6	0.218974
OSR2	0.219019
MVB12B	0.219029
KIF18B	0.21904
PPM1L	0.219249
KIF2C	0.219373
IGSF3	0.219403
APBB1IP	0.219491
CYP2A6	0.219609
CDKN3	0.219615
CDKN2A	0.219616
NEDD9	0.219621
VNN1	0.219682
TRIM55	0.220135
POLB	0.22019
POLE2	0.220259
EEF1A1	0.22027
KRT23	0.220273
ATP8B3	0.220371
PLEKHG4	0.220407
SRXN1	0.220478
FAM133A	0.220494
MAP7D3	0.220508
CTSA	0.220511
MAMSTR	0.220526
GATAD1	0.22064
RGN	0.220692
UGT2B7	0.220812
ARSD	0.220831
PNP	0.220862
CDH23	0.220981
SLC15A1	0.220993
SSPO	0.221218
MTFP1	0.221321
SPATA6L	0.221425
CYP4F11	0.221477
ANGEL1	0.221513
MEP1A	0.221569
GCAT	0.221733
AMN	0.22175
C2CD4B	0.221785
CARHSP1	0.22185
HILPDA	0.22192
PKDCC	0.221955
GMPR	0.221958
PLEKHG6	0.221973
NQO2	0.221973
ABCC1	0.222107
PAG1	0.222121
TUBA1C	0.22218
CYP2C9	0.2222
GLIS2	0.222203
ZNF587B	0.22232
ICMT	0.222329
PAQR8	0.222376
OCA2	0.222453
TMPRSS6	0.222473
MAN1C1	0.222503
RCC2	0.222593
CCDC84	0.222685
ICK	0.222717
FBP1	0.222726
MCM5	0.222832
RAB15	0.222832
KANK1	0.22284
TEAD4	0.22287
CLK2	0.222892
MELK	0.222903
C12orf10	0.222934
E2F2	0.223008
TTC36	0.223051
DCST2	0.223063
PLBD1	0.223079
CERS6	0.223102
INHBC	0.223121
LCN2	0.223214
PM20D2	0.223257
MSTO1	0.223301
SIPA1L2	0.223313
SNAI2	0.223346
DLGAP5	0.223392
TATDN1	0.223438
NGF	0.223464
TRA2A	0.223499
UCKL1	0.223598
NEU1	0.223609
CES1	0.223852
CCNB1	0.224028
RTCA	0.224036
AHSG	0.224076
PEX14	0.224081
PHTF1	0.224116
DDX3Y	0.224139
MYO5C	0.22415
HPGD	0.224184
LTB4R	0.224237
STX1A	0.224392
BPHL	0.224626
DYNLL1	0.224646
EVC2	0.22467
SCUBE1	0.224678
RPS18	0.224689
MSS51	0.224705
NDC80	0.224852
TUBG2	0.224905
PNMA1	0.224953
TPST1	0.224966
CCDC71L	0.225045
ASF1B	0.225093
TERT	0.225123
CDC25B	0.225134
FAF1	0.225222
IGF2R	0.225249
CTAG2	0.225291
ZNF239	0.225326
ADPRHL1	0.225361
PRR15L	0.225407
IGF2BP2	0.225498
VAT1	0.225518
HSD17B13	0.22555
PLP2	0.225563
ME1	0.225679
SPON2	0.225833
NUP210	0.225911
SULT1E1	0.225955
NAGS	0.226019
HERC6	0.226021
TLE1	0.22608
ST6GALNAC2	0.226348
MYL6B	0.226364
MAPKAPK2	0.226394
APOL2	0.22655
GAL3ST1	0.226586
CCND1	0.226704
ESPL1	0.226741
COL7A1	0.226837
NAIP	0.226867
GCKR	0.226894
ZDHHC4	0.226899
DYDC2	0.227031
TCOF1	0.227075
SLC6A9	0.227163
NEB	0.227217
ANXA10	0.227226
PLEKHB1	0.227281
ARMC12	0.227286
C1orf198	0.227329
SLAIN1	0.22735
TMCC3	0.227373
TRIM65	0.227377
ZNF577	0.22739
RBM17	0.227452
SPATA21	0.227488
ACOT1	0.227502
LGSN	0.227548
SLC39A4	0.227612
AGRN	0.227658
ATP6AP1	0.227809
IFI44L	0.227836
CLSPN	0.227839
ABL2	0.227971
TIMM17A	0.227982
CFHR5	0.227998
PLXNA3	0.228002
ANGPTL3	0.228071
CYP4F2	0.228156
PRKCD	0.228189
NLE1	0.228301
KLHDC3	0.228333
CDK5	0.228363
MRPL2	0.22842
CPB2	0.22848
TRIM45	0.228532
OAS2	0.228535
TSPAN33	0.228567
EMD	0.228574
RNF24	0.228618
PRTFDC1	0.228675
RPUSD4	0.22873
ITIH3	0.228754
OLA1	0.228825
TMPRSS9	0.229005
METTL3	0.229125
ITPA	0.229154
ZSCAN18	0.229244
CDK6	0.229299
MT1G	0.229316
PCK1	0.229352
MT1M	0.229366
ATP13A2	0.229399
TOR4A	0.229454
C1orf210	0.229506
KLHDC7A	0.229563
SFI1	0.229698
INCENP	0.229786
JADE2	0.229837
LAPTM4B	0.22992
PARP1	0.22993
FAM216A	0.23004
GPRIN1	0.230073
TP53I13	0.230078
ASPG	0.230094
PKM	0.230135
LSM8	0.230144
LGALS4	0.230243
ACTN1	0.230409
PCK2	0.23041
COG1	0.230473
SEL1L3	0.230502
GIGYF1	0.230576
ACAT2	0.230656
TRIM47	0.230733
AP1B1	0.230825
BCL9	0.230891
DNMT1	0.230908
C21orf58	0.230955
RNF34	0.231019
ITGB7	0.231093
STK39	0.231138
TP53INP1	0.231144
SERPINB1	0.231167
CROT	0.231314
TMEM100	0.231339
RPA2	0.231395
GSTZ1	0.231458
TMEM206	0.23152
PLAGL2	0.231535
CA12	0.231537
ARVCF	0.231539
PUF60	0.231557
TMCO3	0.231598
UCHL3	0.231599
DUSP9	0.231689
GABPB2	0.231711
SUSD1	0.231744
TRIM15	0.231776
EPDR1	0.231786
EXT1	0.231797
TTK	0.231842
RELL2	0.231855
LRRN2	0.231905
UBXN10	0.231919
PAPLN	0.231929
ZNF783	0.232047
TMEM246	0.232111
RGL2	0.232195
CDHR3	0.232227
DDX23	0.232232
KARS	0.232251
MCC	0.232352
COL27A1	0.232425
ZNF432	0.232428
POLR2G	0.232524
CPE	0.23253
PLCB3	0.232547
ICA1	0.232604
AGT	0.232628
FAM161A	0.232657
ABAT	0.232678
ZDHHC19	0.232685
THOC5	0.232862
RNASEH2A	0.232896
BTC	0.232982
ARL2	0.232985
ACTR6	0.233044
PDE7A	0.233081
GOLGA6L10	0.233097
PIF1	0.233118
HS1BP3	0.233145
PCSK4	0.233226
PKLR	0.233439
MAPK3	0.233494
CDCA4	0.233694
SPATS2	0.233735
PLIN5	0.233738
PXMP4	0.233747
VCX	0.233784
SEMA7A	0.233841
ASB9	0.233853
DNAJC4	0.233934
HAAO	0.233936
NTMT1	0.23395
FCHSD1	0.234
MOCOS	0.234026
GSTM2	0.234062
OBSCN	0.234065
SLC25A6	0.234072
GLTP	0.234075
WTAP	0.234103
PHF5A	0.234108
MRTO4	0.23413
MLXIPL	0.234161
TMEM70	0.234204
ZNF354A	0.234217
GHR	0.234252
TCEAL8	0.234263
THBS3	0.234266
AFAP1	0.234362
MCF2L	0.234439
ANKRD13D	0.234472
CENPW	0.234606
MYO1A	0.234623
NT5E	0.234679
NOP56	0.23468
ZFAND5	0.234913
ZNF552	0.234916
XRCC6	0.234935
SLC29A4	0.234968
GCNT3	0.235038
ENTPD4	0.235268
MAP3K8	0.23527
MX1	0.235389
PFDN4	0.235509
CD109	0.235564
NPAS2	0.235611
ALG12	0.235657
SRD5A2	0.235674
NAP1L5	0.235679
HIST1H1C	0.23595
LUC7L2	0.235951
NT5DC2	0.236041
MRPS18A	0.236097
RAB3D	0.236162
SSRP1	0.236227
GAPDH	0.236265
DOCK5	0.236466
KDM1A	0.236565
WDR77	0.236723
CDK20	0.236727
FOXP4	0.23681
CD24	0.236843
TRIM31	0.236862
BSPRY	0.236871
NFATC2	0.236898
TTLL2	0.236931
USP43	0.237088
RPAIN	0.237109
RPL7	0.23717
ACSM1	0.237282
UGP2	0.23737
YBX1	0.237425
DNAJC2	0.237719
RAP1GAP	0.237723
SLC45A4	0.237727
ABCF2	0.237744
PAGR1	0.237784
GLMP	0.237809
NCAPG2	0.237824
SMYD2	0.237834
KLF5	0.237881
COLEC11	0.237926
EMX1	0.237949
STARD8	0.237958
LECT2	0.237963
WHAMM	0.237982
CYP4F12	0.238005
EPHA2	0.238038
XKR8	0.238125
PRR11	0.238129
MESP2	0.238225
IL1RL2	0.238262
ZNF503	0.238351
FAM50A	0.238382
UGT2B4	0.238388
FAM20A	0.238577
NFYC	0.238599
VOPP1	0.238631
PPP1R3B	0.238651
ZNF418	0.238659
OSBPL7	0.238699
PGC	0.238718
PSTPIP2	0.238741
LOXL4	0.238748
XRCC3	0.238816
LYRM2	0.238908
SULT1C2	0.239094
HSPB8	0.23917
FAM124B	0.239268
PRKRIP1	0.239306
MBOAT1	0.23932
HSPA14	0.239442
FUCA2	0.239473
ARHGAP11B	0.239566
HGH1	0.239572
AQP3	0.239572
MPP3	0.239614
TFCP2	0.239663
DEPDC1B	0.239684
IGSF9	0.239721
COX6A2	0.239792
TBX19	0.239805
AGO2	0.239811
KIAA0355	0.239849
MZT1	0.239859
ANKRD35	0.239882
NAP1L1	0.239933
VARS	0.240019
CCNB1IP1	0.240022
DBN1	0.240023
WRAP73	0.240041
PTGDS	0.240046
SEC14L2	0.240066
ECM2	0.240096
COPZ1	0.24013
LLGL1	0.240164
RBP1	0.240171
RNF26	0.240174
PPM1E	0.240184
PDCD2L	0.24023
DEAF1	0.240321
SF3A2	0.240378
SF3A3	0.24046
CASKIN2	0.240481
GMNN	0.240574
C17orf53	0.240744
LPCAT4	0.240807
NFIX	0.240851
AMH	0.240866
POU5F1	0.241091
TDGF1	0.241106
S1PR2	0.24112
CMAS	0.241219
GOT2	0.241248
SNAP29	0.241261
TRAFD1	0.241374
DAB1	0.241422
ADSSL1	0.241524
RBM28	0.241544
RPAP3	0.241586
FAM177A1	0.241596
ANKRD22	0.24162
ANKRD37	0.241653
NFRKB	0.241773
CDCA8	0.241781
BCL9L	0.241783
PCP4L1	0.24183
BLM	0.241832
DAGLA	0.241883
SERPINA4	0.241896
MORC4	0.241912
EIF1AY	0.241914
KCNJ4	0.241955
LRR1	0.241966
EPHX2	0.242013
ZNF211	0.242062
HNRNPAB	0.242084
WDR60	0.242115
SELENBP1	0.242147
AGXT	0.242169
NCOA3	0.242179
AIFM3	0.242228
PTPN23	0.242237
GSTM4	0.242327
OMP	0.242337
ZNF586	0.24236
FADS1	0.242368
ARMC7	0.242369
CDKL5	0.242387
TMEM165	0.242446
RAB29	0.242451
CDC7	0.242472
SNRPB	0.24248
THEM5	0.242492
ZNF341	0.242536
KIFC1	0.242546
ACBD7	0.242646
ENPP7	0.242649
RINL	0.242696
CXCL13	0.242797
NPC1L1	0.242874
CELSR3	0.242881
GTSE1	0.242888
MUC3A	0.242989
TUBG1	0.24303
SNX8	0.243045
SPP2	0.243105
ZNF700	0.243107
NCAPD2	0.243122
PRMT1	0.243133
PIGZ	0.243135
SFXN2	0.243234
HMGB3	0.243242
NCAPG	0.243262
ALAD	0.243279
BHMT	0.24333
CNOT6	0.243338
RNASEL	0.243436
NPC2	0.243443
ITGA5	0.243446
VPS18	0.243459
RNF114	0.243553
FTSJ3	0.243594
BLVRA	0.243616
RIBC2	0.243677
TMEM191B	0.243748
NAE1	0.24381
PRKACA	0.243865
TNNI1	0.243908
CCNB2	0.243914
RGPD5	0.243985
CD1D	0.244007
SMARCB1	0.244015
ERH	0.244027
GIPC2	0.244049
CA14	0.244075
PLEK2	0.244098
RGPD6	0.244118
AUTS2	0.244187
MTFR1	0.244307
CCDC86	0.244373
NOB1	0.244387
SAMD5	0.244478
CRACR2B	0.244479
C3orf62	0.244498
PRPF3	0.244509
RGS14	0.244647
SDS	0.24466
FKBP11	0.244719
CYP2A7	0.244737
SOX9	0.244766
B3GNT3	0.244789
AGBL3	0.244805
CD38	0.244917
ARHGEF1	0.244988
RNF39	0.244991
SLC48A1	0.245009
ZBED6CL	0.245041
AGTRAP	0.245063
ZNF701	0.24509
ANPEP	0.245094
HIST1H2AC	0.245208
SLC17A5	0.245271
SIGLEC15	0.245308
RILPL1	0.245325
HAO1	0.245347
NELFCD	0.245367
DHRS12	0.2454
GLRX3	0.245436
FNBP4	0.245484
SAV1	0.245497
ELL2	0.245575
LONP2	0.245627
BCAM	0.245678
MPPED1	0.245698
PLD6	0.245716
PITRM1	0.245797
SSX2B	0.245828
ANXA5	0.245843
SPHK1	0.245953
PRPF19	0.245955
TIPARP	0.24598
ANLN	0.245988
PSMF1	0.246001
USH2A	0.246002
TYK2	0.246036
TDP2	0.246089
ACSL4	0.246141
TARBP2	0.246207
AGPAT2	0.246225
CTR9	0.246308
HAO2	0.246348
CENPJ	0.246362
STK38	0.246407
DCTN2	0.246447
DCXR	0.246499
DDX55	0.246663
SUN1	0.24668
GREM1	0.24674
PHYHIPL	0.24677
CSAD	0.246796
CDA	0.246812
CCHCR1	0.246815
PLG	0.246968
THBS1	0.246979
CACNB1	0.247004
TTC13	0.247018
LINGO1	0.247105
HSF4	0.247147
MOK	0.247229
RGPD8	0.247298
ACSS3	0.24734
RHOB	0.24734
GIT1	0.247409
BFSP1	0.247422
ZNF468	0.247465
NIN	0.247507
ID1	0.247553
ACO2	0.24764
FBXO9	0.247643
SS18L1	0.247677
PSPH	0.247693
OR2A7	0.247863
PAGE4	0.247946
TCEA2	0.247946
PSPC1	0.247955
IFT22	0.248109
CXCL1	0.248118
MCTS1	0.248165
PSRC1	0.248273
IPO9	0.248278
CCT2	0.248293
CDC45	0.248356
PSMB2	0.248436
NR4A2	0.248488
RPLP0	0.248506
RAD9A	0.248572
PTDSS2	0.248619
KNG1	0.248756
PGD	0.248848
MKS1	0.248895
KIAA1143	0.249041
CENPU	0.249069
UGT2B17	0.249092
HIF1AN	0.249117
THEM6	0.24913
MEGF9	0.249132
MARVELD3	0.249187
DLC1	0.249188
SNRPD3	0.249191
PDE9A	0.249199
KDM4C	0.249254
RPL6	0.249307
SNX5	0.249376
C5orf30	0.249438
PRPF40B	0.249443
MKRN1	0.249504
ATN1	0.24956
DVL2	0.249595
DHRSX	0.249604
RRAGD	0.249657
GCDH	0.249658
CTH	0.249804
SDCBP2	0.249824
EPHB6	0.249855
SLC46A3	0.249878
NRDE2	0.250036
TMEM242	0.250065
ABHD2	0.250121
GPX2	0.250128
SQLE	0.250213
PCSK9	0.250239
RRAGC	0.250251
DISP1	0.250319
SMS	0.250364
COPS5	0.250499
MAP7D2	0.25053
ACYP1	0.250556
TXLNA	0.250576
MMP11	0.250599
ABHD15	0.250605
HS6ST1	0.250613
UNK	0.250643
ELOVL7	0.250666
FOXA3	0.250735
SKA3	0.250737
DYNC1H1	0.250817
ADH4	0.25084
CPLX2	0.250884
SH3RF2	0.250897
CREM	0.25092
ADAMTS13	0.250936
TCAF1	0.250936
HIST2H2AA4	0.250947
TMEM150C	0.250961
SRSF8	0.251016
SMG9	0.251049
FUT4	0.251058
ROBO1	0.251067
QRICH2	0.25108
CTNNAL1	0.251123
ZDHHC8	0.251124
PSMB1	0.251139
NUDT14	0.25116
TMEM80	0.251229
UPP1	0.251253
DDX24	0.251276
NOA1	0.251292
ADH1C	0.251311
ZBTB42	0.251312
PTCD1	0.251313
DNAH11	0.251333
GOT1	0.251352
SLC10A1	0.251354
OTUD3	0.251405
CCDC97	0.251486
VWA5A	0.251507
FBXL18	0.251546
MPZL2	0.251601
MOGAT3	0.25164
SPSB1	0.251646
COG2	0.251696
GPATCH3	0.251703
KLHL15	0.251748
PAXIP1	0.251819
CCT3	0.251917
ICAM1	0.252
SLPI	0.252001
IPO13	0.252021
AGAP3	0.252029
IFI27L2	0.252044
WDR27	0.252061
TOP1MT	0.252068
DCAF4L2	0.252069
HERC5	0.252101
LYPD1	0.252157
PLXNA1	0.252176
KLHL3	0.252196
GGH	0.252211
H2AFY	0.25222
ASF1A	0.252221
MYH3	0.252222
DSEL	0.252236
DVL1	0.252317
GADD45G	0.252332
RNF17	0.252361
ECHDC2	0.252384
TTR	0.252484
FGFR3	0.25256
WDR91	0.252562
KCNB1	0.252616
NASP	0.252621
NOL4L	0.252636
GOLGA6L9	0.252648
PSMC6	0.252653
OR2A4	0.252694
SMOX	0.25276
FRAT2	0.252768
NUP205	0.252872
CLIC1	0.252894
RNF157	0.252929
WDR90	0.25307
CYP2B6	0.253125
KLHDC8B	0.253184
VDAC3	0.253188
MAP7D1	0.253304
ACTN2	0.253387
STX3	0.253397
FKBP5	0.253402
CNDP1	0.253405
COL26A1	0.25344
MYH4	0.253449
PROC	0.253487
CPED1	0.253578
PTTG1IP	0.253615
SCARA3	0.253639
BUB1B	0.25364
SREBF2	0.253689
AKR1B15	0.253693
NOM1	0.253806
TRMT61A	0.253841
VWA7	0.253877
HTATSF1	0.253905
TSC22D1	0.253924
CORO1C	0.253959
ZNF765	0.253962
MYO18B	0.253969
OXER1	0.253988
NR0B2	0.254093
PRDX1	0.254111
ARRDC4	0.254208
RND2	0.254212
CUL1	0.254235
NR1I3	0.254358
GNPTAB	0.254366
PSMA1	0.254392
KCNJ3	0.25449
BCL2L10	0.254542
CYP27A1	0.254668
NCAPH2	0.254712
EPS8L3	0.25472
CABLES2	0.254737
P2RY2	0.254744
EMC10	0.254764
MPZL3	0.254787
C1orf74	0.254791
ST3GAL6	0.254817
UROC1	0.254822
LSMEM1	0.254858
PTTG1	0.254862
RNPEP	0.254871
HCAR3	0.25494
RAD54L	0.255009
PCSK5	0.255027
PPP1R9B	0.255056
RAD51	0.255102
SULT2A1	0.25522
BLMH	0.255236
CDCA3	0.255331
HIST1H2AE	0.255336
CCDC170	0.25536
GTF2H2	0.255449
ANO1	0.255471
DEFB1	0.255473
RLN3	0.255487
UGT2B15	0.25551
MGLL	0.255537
GREB1	0.255649
PLXNB1	0.255694
TRPC4AP	0.255723
ZBTB16	0.255802
ZNF816	0.255808
DHDDS	0.255816
MRC1	0.25583
RPL22	0.255907
HSD17B14	0.255938
INPP5A	0.25603
PPP1R3F	0.256107
C7orf31	0.256129
ADD3	0.256153
FAM104A	0.256188
DIP2C	0.256228
FEN1	0.256241
HNRNPH1	0.25626
PIGU	0.256283
KIZ	0.256305
SLC6A1	0.256343
LRRFIP2	0.256349
PHKA1	0.256355
LIMK1	0.256489
ACLY	0.256492
BLOC1S3	0.256494
SORT1	0.256504
CUX2	0.256522
MOGAT2	0.256574
REEP4	0.256665
CAPN5	0.256692
ANKLE2	0.256743
TSC1	0.25677
CEP95	0.256773
DGKZ	0.256774
GLUD1	0.256785
ALDH18A1	0.256787
C1orf116	0.256824
ZNF726	0.256831
FAM102B	0.256846
GCC2	0.256894
STX2	0.25691
SULT1C4	0.256967
PLA2G4C	0.257065
ZFPL1	0.257134
PPIL2	0.257156
L2HGDH	0.257199
RARS	0.257221
FBXO42	0.257251
CD58	0.257351
HSDL2	0.257358
MAP3K10	0.257425
SPTLC3	0.257434
RARS2	0.257471
MAGEA1	0.257501
ZDHHC13	0.257541
UGT1A9	0.257554
CDC25C	0.257592
RPSA	0.257637
ACOT13	0.257658
RRP7A	0.257691
RNASEH2B	0.257694
SUGCT	0.257742
ISCA2	0.257747
TMEM64	0.257809
MAP6	0.257838
DNASE1L2	0.257913
SH3BGRL2	0.25796
METTL5	0.257984
GPR150	0.258029
DEFB132	0.258142
SYNGR1	0.258151
YIF1B	0.258168
KDELC1	0.258227
HMGN2	0.2583
COQ10A	0.258328
ASPH	0.258366
SLC6A12	0.258383
DHTKD1	0.258392
EIF3CL	0.258471
NUP107	0.258471
LRRC61	0.258566
RPSAP58	0.258655
BIRC3	0.258662
SLC16A11	0.258679
BRICD5	0.258695
GLS2	0.258713
PGAM2	0.25875
SPIRE1	0.258752
PAGE5	0.258815
TPRKB	0.2589
PGM2	0.258901
DCUN1D5	0.258925
LIPG	0.258952
GK5	0.259009
NBPF8	0.259073
RHEB	0.25909
TRIM38	0.259112
CDC42EP1	0.259132
GOLGA8B	0.259162
LDLRAD4	0.259181
DPF2	0.259188
RIC8A	0.259194
AKR7A2	0.259225
ZNF77	0.259256
CRIP3	0.259261
CCDC85C	0.259279
BCL7A	0.25928
KLF15	0.259323
RFC4	0.259382
ORC1	0.259448
SLC37A3	0.259478
CCZ1	0.259525
SNX7	0.259567
DNMT3L	0.259578
HAUS1	0.2596
GARNL3	0.259604
ZNF526	0.259673
OPA3	0.259678
LMNB1	0.259695
ABCA1	0.259799
ABCB4	0.259802
KRT8	0.259808
TRIOBP	0.259853
SGK494	0.25986
CCZ1B	0.259873
RGS19	0.259873
ITPKA	0.259876
PRR13	0.25988
VWA1	0.259987
POC1B	0.259992
DMGDH	0.260037
REEP3	0.260044
FBXW2	0.260102
DOCK1	0.260178
ARHGEF40	0.260248
GNB2	0.26025
PITPNM2	0.260269
PPP2R5C	0.26027
ZIC5	0.260297
ARPC1B	0.260316
DNAJC15	0.260348
SRRT	0.260352
SPATA6	0.260393
ACOX2	0.260459
ACOT11	0.260471
DIAPH3	0.260514
RGPD1	0.260555
THRSP	0.260627
NEIL3	0.260632
HMGN1	0.260652
LMO7	0.260789
ZNF525	0.260795
AURKB	0.260795
GGA2	0.260945
ENPP4	0.261087
GCGR	0.261089
TDRP	0.261108
GRIPAP1	0.261225
CCT6A	0.261232
C5orf58	0.261246
ACAP3	0.26126
SLC31A1	0.261297
RECK	0.261358
CRY1	0.261435
BTBD6	0.261506
ECHDC3	0.261522
EHMT2	0.261535
MAGEA2	0.2616
SMARCC1	0.261673
SLC27A5	0.261677
ZNF300	0.261692
GALNT11	0.261732
ATF7IP2	0.261777
ZNF160	0.261795
MIS18A	0.261893
TRIP6	0.261901
NCAPD3	0.261912
PLD1	0.261946
NHLRC3	0.261972
TRNAU1AP	0.261989
AGPAT1	0.26201
CEP55	0.262031
GPR160	0.262036
LAMP3	0.262058
FLNA	0.262066
FOSL2	0.26208
HELZ2	0.262167
FGF21	0.262204
MRPS18B	0.262217
TUBA3C	0.262249
IDUA	0.262383
HOOK3	0.262385
CARD10	0.26239
SHMT2	0.262454
ZNF614	0.262479
RHBDF2	0.262492
SOWAHC	0.262493
TRIM24	0.262503
LPIN3	0.262561
CACHD1	0.262576
CLDN11	0.262675
METRN	0.262716
ERN1	0.262744
ADCK2	0.262764
MTDH	0.262849
FAHD2B	0.262856
ADRB2	0.262862
YBX2	0.262868
GMPS	0.262873
AGAP6	0.262927
SMARCA4	0.26297
CASC10	0.263011
RAB2B	0.263062
GLS	0.263069
CSTA	0.263083
GNPNAT1	0.263084
TESC	0.2631
PCM1	0.263103
SGK2	0.263142
FAM53B	0.263152
FAM72D	0.263181
SLC22A7	0.263195
KDELR1	0.263201
PPP5C	0.263217
ATP6V1B2	0.263231
NAA25	0.263335
PRPSAP2	0.26334
HIST1H4I	0.26335
MTA1	0.263353
GTF2IRD2	0.263387
TAF6	0.263418
HIST1H2AI	0.263483
AGTR1	0.263519
GLUD2	0.263608
GYG1	0.263638
FBXO32	0.263657
LETMD1	0.263665
PEX6	0.263666
ZNF786	0.263706
ECHDC1	0.263735
BTF3	0.263751
DFFA	0.263756
FAAH	0.263788
AKR1A1	0.263813
ADIRF	0.263847
SRSF5	0.26394
MID1	0.263975
EPO	0.264011
INO80E	0.264041
SIRT7	0.264049
RNF19B	0.264057
FGB	0.264119
CYP8B1	0.26415
NREP	0.264152
ALPK1	0.264158
MAGEC2	0.26419
KIAA0895L	0.26421
ALG13	0.264225
ACOT4	0.264254
MTMR4	0.264289
DNA2	0.264321
KATNAL1	0.264366
SMARCA2	0.264381
STS	0.264393
LRRC37A2	0.26445
SRM	0.264461
MYPOP	0.264467
AGL	0.264476
SLC43A2	0.264487
XPO5	0.264511
SLC13A2	0.26452
HMGCS2	0.264548
GALNT2	0.264568
BBOX1	0.264588
NUF2	0.264601
U2AF1	0.264642
TMEM82	0.264644
MID2	0.264669
GNB1L	0.264685
MAD2L2	0.264722
CSE1L	0.26477
SMN2	0.264798
TSPAN15	0.264803
NDUFB1	0.264827
TPT1	0.264836
UCHL1	0.264855
ATF4	0.26486
KIF23	0.264885
ADH6	0.2649
RPGR	0.264943
USH1C	0.264966
SAMD9	0.264991
CYB5R1	0.265025
C6	0.265068
TNFRSF14	0.265074
ANKRD27	0.265103
CRLS1	0.265129
CYP1B1	0.265138
CALCOCO1	0.265188
SUPT16H	0.265226
ABCG2	0.265234
TBC1D16	0.265249
CAPG	0.265274
FGGY	0.265346
ASRGL1	0.265365
DNTTIP1	0.265398
RITA1	0.265446
SYAP1	0.265482
C8A	0.2655
CCL13	0.265526
STX7	0.265543
RPL10A	0.265603
CA5B	0.265679
ASPA	0.26568
ETV4	0.265688
COL16A1	0.265696
LRP5L	0.265707
MCCD1	0.265758
PRIM1	0.265768
GM2A	0.265815
KDM4A	0.265818
DGAT1	0.265838
PAFAH1B2	0.265843
TMEM187	0.26585
TRIM16	0.265863
EIF3C	0.265899
ATXN3	0.266091
C8orf76	0.266117
POLR1C	0.26613
DPH7	0.266134
GLYCTK	0.266135
CAMSAP2	0.266141
GPC6	0.266158
DYNC1LI2	0.26621
MT2A	0.266262
CPPED1	0.266272
DSP	0.266303
RPS10	0.266319
GINS1	0.266354
FBXL3	0.2664
CARS	0.266417
ANAPC5	0.266429
BAG2	0.266431
ZDHHC14	0.266434
HIRIP3	0.26644
DNMT3B	0.266491
LRRC42	0.266492
PAQR5	0.26652
CHEK1	0.266539
APOL3	0.266613
TOMM40	0.266637
C9orf72	0.266657
DHRS1	0.266727
GEMIN7	0.266737
HIST1H4H	0.266747
RANBP10	0.266749
DSN1	0.266764
SUCLG2	0.266765
ELAC2	0.266799
SOD2	0.266808
HMGXB3	0.266809
WASF2	0.266849
ZFYVE1	0.266852
USP4	0.266858
ZNF880	0.266901
PDSS1	0.266903
NDUFAF6	0.266906
RBP5	0.266925
UBE2Q2	0.267045
TOMM34	0.267047
ZNF738	0.267103
VNN3	0.267118
CCNE2	0.267154
MAGIX	0.26716
ADAT2	0.267168
PLCXD1	0.267171
NPEPPS	0.267203
KCTD1	0.267256
MYO7A	0.267287
DNAH14	0.267289
ARHGEF2	0.26729
PNKP	0.267348
ZNF415	0.267435
MPV17	0.267438
ZWINT	0.267512
ALDH1A2	0.267533
DOCK9	0.267535
AGAP4	0.267535
MECP2	0.26755
NEIL1	0.267578
EIF3L	0.267598
KCTD17	0.267647
GUSB	0.267657
THOP1	0.267671
NT5DC3	0.267709
CNPY4	0.267782
KLKB1	0.267798
FAM160A2	0.267906
KIF15	0.267966
PPIL1	0.268028
FAM126A	0.268039
SMG5	0.268066
HYLS1	0.268079
ACAD8	0.268082
MTA3	0.268123
GRINA	0.268154
RAB6B	0.268184
STARD4	0.268205
ANGPTL4	0.268218
LAGE3	0.268246
ACTR3C	0.268256
PANO1	0.26826
RAB4A	0.268271
EIF2S2	0.268276
P3H1	0.268276
KANSL2	0.268283
TMC6	0.268361
HDDC2	0.268398
NECAB3	0.268402
NLRP6	0.268427
LSR	0.268471
LRP5	0.268538
DSCR8	0.268591
OGT	0.268596
ZNF506	0.268706
YIPF3	0.26872
MOSPD3	0.268781
GPLD1	0.26881
AURKC	0.268821
HEY2	0.268846
TNFRSF10D	0.26893
PLK1	0.268936
OSBPL3	0.268948
CFAP20	0.269064
HSP90AB1	0.269068
TAPBPL	0.269107
SPTBN5	0.269115
ZNF607	0.269117
AKIRIN2	0.269197
EGFL8	0.269224
SLCO3A1	0.269324
DOT1L	0.269324
ABCB9	0.269354
RPL9	0.269372
CDK2	0.269423
HIST2H2BE	0.269434
SDHB	0.269459
PTP4A2	0.269625
IGF2	0.269655
ADPRHL2	0.269696
PGM3	0.269699
COX19	0.269705
ZNF70	0.269709
SARDH	0.269719
BTNL8	0.269822
ONECUT2	0.26983
FAM171A2	0.269852
DPAGT1	0.269904
TOP2A	0.269927
ELOVL1	0.269996
AMACR	0.270028
ABHD11	0.270062
KIF5B	0.270068
KDM5D	0.270081
SPATC1L	0.270095
ASH1L	0.270145
GJB2	0.270201
CCDC6	0.270211
TRIM68	0.270226
TENM2	0.27025
SP5	0.270251
MDH1	0.270305
PYGO2	0.270356
NUP43	0.270409
CASZ1	0.270446
PIEZO1	0.270478
FADS6	0.270556
ACTR3B	0.270558
TPM3	0.270596
DNAJC9	0.2706
GINS3	0.270605
KRBA1	0.270611
ROBO3	0.270646
PPARGC1A	0.270665
MAP3K7CL	0.270692
ENTPD5	0.270705
RPN2	0.270709
ZNF761	0.270712
DDX60	0.270775
RND1	0.270777
CD9	0.270822
MACROD1	0.270866
TMEM181	0.270907
MAGOH	0.270915
USP1	0.270934
CENPI	0.270948
PRAF2	0.270965
STK17B	0.270969
PLA2G16	0.270971
GBA	0.270991
CENPF	0.271007
HTATIP2	0.271074
FAM76A	0.271088
TAB1	0.2711
RBMS1	0.271157
TRMU	0.271181
EPSTI1	0.271221
FRMPD1	0.271223
SMARCD3	0.271227
HAVCR1	0.271248
KCNQ4	0.271295
OFD1	0.271374
SPRYD3	0.271413
DHX37	0.271532
TAZ	0.271541
ARPIN	0.271583
TMEM251	0.271598
RPS12	0.271599
UHRF1BP1	0.271612
IFT57	0.271618
GNL3	0.27163
ABCA10	0.271716
HDAC2	0.271742
TMEM136	0.271747
OXCT1	0.271783
CXADR	0.271836
OAS3	0.27185
B4GALNT2	0.27186
PHF19	0.271907
NCKAP5L	0.271925
ATG2B	0.27195
POP7	0.271955
TNPO1	0.27196
DONSON	0.271971
TTF2	0.272012
CPOX	0.272098
TOR3A	0.272132
LIMK2	0.272155
EVI5L	0.2722
VPS11	0.272213
PMS2	0.272232
NRSN2	0.272272
CENPH	0.272283
FAM122C	0.272379
GUK1	0.272404
MFSD6	0.272428
WNK2	0.272439
TBC1D22B	0.272453
SRPK1	0.272459
OTULIN	0.272484
PSMB8	0.272495
PRR7	0.272559
MICALL2	0.272604
CYP3A4	0.272666
ACSL3	0.272673
EME1	0.272681
NRBP2	0.272683
ARPC5L	0.272699
ZNF772	0.272728
TMEM25	0.272746
EEF2	0.272747
KIAA1549	0.272754
[truncated: 10,574 more rows]
