# Supplementary material for: Combating inconsistent evaluation of intra-tumor immune status by a novel transcriptomic signature in hepatocellular carcinoma
Source: Signal Transduct Target Ther. 2023 Feb 10;8:61. doi: 10.1038/s41392-022-01262-x (PMC9911634; doi:10.1038/s41392-022-01262-x)
Supplement: Supplementary file 4 — Supplementary Table S3 [file 41392_2022_1262_MOESM4_ESM.xlsx]

## Sheet: Table S3
Table S3 List of 29-gene signature
ID	Entrez ID	Name
ANXA2	302	annexin A2
ANXA5	308	annexin A5
ARPC1B	10095	actin related protein 2/3 complex subunit 1B
BIRC3	330	baculoviral IAP repeat containing 3
CAPG	822	capping actin protein, gelsolin like
COL16A1	1307	collagen type XVI alpha 1 chain
CXCL1	2919	C-X-C motif chemokine ligand 1
CXCL6	6372	C-X-C motif chemokine ligand 6
DEFB1	1672	defensin beta 1
FLNA	2316	filamin A
FTL	2512	ferritin light chain
GAPDH	2597	glyceraldehyde-3-phosphate dehydrogenase
GPX2	2877	glutathione peroxidase 2
HSPB8	26353	heat shock protein family B (small) member 8
ICAM1	3383	intercellular adhesion molecule 1
ID1	3397	inhibitor of DNA binding 1, HLH protein
KRT23	25984	keratin 23
LCN2	3934	lipocalin 2
LOXL4	84171	lysyl oxidase like 4
MT2A	4502	metallothionein 2A
PKM	5315	pyruvate kinase M1/2
PTGDS	5730	prostaglandin D2 synthase
SEL1L3	23231	SEL1L family member 3
SOD2	6648	superoxide dismutase 2
SPINK1	6690	serine peptidase inhibitor Kazal type 1
SPINT1	6692	serine peptidase inhibitor, Kunitz type 1
TESC	54997	tescalcin
THBS1	7057	thrombospondin 1
TSPO	706	translocator protein
